# Supplementary material for: Characterization of Two NMN Deamidase Mutants as Possible Probes for an NMN Biosensor
Source: Int J Mol Sci. 2021 Jun 13;22(12):6334. doi: 10.3390/ijms22126334 (PMC8231969; doi:10.3390/ijms22126334)
Supplement: Supplementary file 1 [file ijms-22-06334-s001.zip]

Archive with 1 entries (1 files):
- ijms-1188376-supplementary.pdf
